# Supplementary material for: Microbial solvent formation revisited by comparative genome analysis
Source: Biotechnol Biofuels. 2017 Mar 9;10:58. doi: 10.1186/s13068-017-0742-z (PMC5343299; doi:10.1186/s13068-017-0742-z)
Supplement: Supplementary file 1 — Additional file 1: Table S1. ANIm values calculated with PYANI. [file 13068_2017_742_MOESM1_ESM.xlsx]

## Sheet: ANIm_percentage_identity
Supplementary Table 1: ANIm values calculated with PYANI
	BC1	CP1	DSM525	DSM794	DSM6424	DSM7320	DSM793	GXAS18_1	NCCB24020	DSM1732	EA2018	ATCC824	DSM1731	L1-8	NCP262	N195	BAS/B3/SW/136	NCP200	NCP258	NCP162	NRRL_B596	NRRLB-598	DSM791	DSM15410	59B	BAS/B2	BAS/B3/I/124	NCP260	G117	ATCC39058	NCIMB8052	4J9	NRRL_B591	ATCC35702	DSM53	NRRL_B593	NRRL B-528	HUN142	MBC34-24	DL_VIII	BL-8	N1-4(HMT)	N1-504	DSM2619
BC1	1	0.858551	0.857972	0.826127	0.822857	0.823524	0.824098	0.839382	0.845548	0.847356	0.846325	0.846308	0.846308	0.835353	0.83645	0.83645	0.83645	0.83645	0.838696	0.835098	0.832726	0.824072	0.825596	0.823114	0.831856	0.832602	0.83421	0.832397	0.839614	0.827805	0.82954	0.828245	0.826303	0.829928	0.834194	0.830931	0.83605	0.829213	0.839902	0.838395	0.832992	0.847925	0.839907	0.84006
CP1	0.858551	1	0.999114	0.8381	0.834673	0.835224	0.835997	0.837056	0.836417	0.839737	0.837352	0.837344	0.837344	0.843117	0.838662	0.838662	0.838662	0.838662	0.838737	0.841831	0.838827	0.834805	0.836752	0.836298	0.848792	0.838021	0.835947	0.837707	0.83934	0.839163	0.83291	0.834496	0.83445	0.836685	0.843903	0.832695	0.842103	0.835142	0.849802	0.833456	0.83493	0.837734	0.842663	0.84521
DSM525	0.857972	0.999114	1	0.828471	0.826652	0.828289	0.829384	0.830279	0.829763	0.832889	0.830174	0.830156	0.830156	0.840335	0.838364	0.838364	0.838364	0.838364	0.838057	0.836768	0.832419	0.828181	0.828553	0.828304	0.83208	0.832096	0.832923	0.831536	0.832616	0.83279	0.829642	0.831363	0.827095	0.830513	0.835825	0.828835	0.834637	0.832914	0.844126	0.830525	0.827606	0.837052	0.839995	0.841079
DSM794	0.826127	0.8381	0.828471	1	0.984901	0.983669	0.984138	0.849061	0.850584	0.850407	0.851806	0.851829	0.851824	0.841127	0.844248	0.844248	0.844248	0.844248	0.843528	0.845865	0.84921	0.846393	0.847633	0.846699	0.857829	0.846404	0.844888	0.845805	0.856792	0.846898	0.849104	0.850366	0.847701	0.850873	0.843964	0.844433	0.852694	0.83997	0.848823	0.859428	0.846511	0.850584	0.849608	0.83773
DSM6424	0.822857	0.834673	0.826652	0.984901	1	0.999412	0.987761	0.850044	0.850505	0.850588	0.850624	0.850622	0.850648	0.842625	0.84325	0.843236	0.84325	0.84325	0.840691	0.842814	0.855406	0.84561	0.848587	0.845195	0.849572	0.845962	0.842743	0.845376	0.851573	0.858024	0.845685	0.849461	0.860391	0.848864	0.851844	0.856432	0.849047	0.840794	0.845707	0.843821	0.857778	0.842872	0.846135	0.841907
DSM7320	0.823524	0.835224	0.828289	0.983669	0.999412	1	0.987172	0.850295	0.851038	0.850841	0.851249	0.851337	0.851264	0.844885	0.843618	0.843603	0.843618	0.843659	0.840673	0.853655	0.844389	0.847994	0.850711	0.846866	0.849987	0.847117	0.84548	0.84618	0.853232	0.847109	0.850071	0.852867	0.849297	0.852033	0.850289	0.843503	0.849702	0.8415	0.847302	0.844266	0.845638	0.844098	0.846752	0.843567
DSM793	0.824098	0.835997	0.829384	0.984138	0.987761	0.987172	1	0.850373	0.850858	0.850679	0.851219	0.851388	0.851202	0.841773	0.845849	0.84574	0.845849	0.845911	0.840656	0.860551	0.851136	0.843502	0.848354	0.845118	0.851525	0.842564	0.840955	0.842133	0.847586	0.841453	0.845139	0.847513	0.844718	0.846858	0.841698	0.840567	0.84942	0.838509	0.860232	0.841601	0.847023	0.855789	0.846472	0.840817
GXAS18_1	0.839382	0.837056	0.830279	0.849061	0.850044	0.850295	0.850373	1	0.982032	0.982052	0.98212	0.982129	0.982165	0.835068	0.835817	0.835817	0.835817	0.835564	0.835057	0.838498	0.836429	0.839697	0.843213	0.842707	0.847448	0.837118	0.831834	0.834438	0.840901	0.840828	0.835144	0.84372	0.838692	0.842189	0.841485	0.837726	0.846679	0.831594	0.839984	0.84522	0.839729	0.841718	0.841363	0.834901
NCCB24020	0.845548	0.836417	0.829763	0.850584	0.850505	0.851038	0.850858	0.982032	1	0.999801	0.999609	0.999592	0.99967	0.837737	0.836185	0.836185	0.836185	0.836185	0.835587	0.839956	0.843893	0.848734	0.846151	0.848697	0.846649	0.842627	0.837236	0.839831	0.841772	0.845507	0.841728	0.84701	0.844625	0.847873	0.845743	0.846123	0.849471	0.836537	0.840336	0.852286	0.844852	0.840649	0.839504	0.83998
DSM1732	0.847356	0.839737	0.832889	0.850407	0.850588	0.850841	0.850679	0.982052	0.999801	1	0.999728	0.999705	0.999771	0.837878	0.837525	0.83754	0.837525	0.837525	0.837019	0.839734	0.84408	0.848972	0.846804	0.849028	0.842976	0.843713	0.83985	0.840666	0.844386	0.845789	0.844666	0.84737	0.844775	0.849578	0.847236	0.845965	0.850867	0.836293	0.84118	0.85338	0.844788	0.841992	0.840304	0.840327
EA2018	0.846325	0.837352	0.830174	0.851806	0.850624	0.851249	0.851219	0.98212	0.999609	0.999728	1	0.999513	0.999583	0.838337	0.835339	0.835339	0.835339	0.835339	0.836726	0.839368	0.84295	0.848717	0.850431	0.848665	0.848055	0.842403	0.83985	0.839578	0.845009	0.845143	0.845319	0.849901	0.844611	0.849798	0.846459	0.844731	0.852371	0.836536	0.840797	0.853134	0.844632	0.843835	0.843325	0.84091
ATCC824	0.846308	0.837344	0.830156	0.851829	0.850622	0.851337	0.851388	0.982129	0.999592	0.999705	0.999513	1	0.999578	0.838318	0.837661	0.837661	0.837661	0.837661	0.837189	0.839635	0.842772	0.848793	0.850189	0.848783	0.848172	0.84239	0.839818	0.839547	0.84451	0.844929	0.845297	0.849693	0.84437	0.849506	0.846465	0.844753	0.852371	0.836481	0.840731	0.853309	0.844653	0.843947	0.843459	0.841361
DSM1731	0.846308	0.837344	0.830156	0.851824	0.850648	0.851264	0.851202	0.982165	0.99967	0.999771	0.999583	0.999578	1	0.838372	0.835789	0.835789	0.835789	0.835789	0.837234	0.839677	0.842772	0.848813	0.850227	0.848805	0.848187	0.842409	0.839837	0.839566	0.84451	0.844946	0.845297	0.84973	0.84437	0.849544	0.846487	0.844753	0.852371	0.836543	0.840775	0.853328	0.844674	0.843967	0.843483	0.84138
L1-8	0.835353	0.843117	0.840335	0.841127	0.842625	0.844885	0.841773	0.835068	0.837737	0.837878	0.838337	0.838318	0.838372	1	0.960717	0.960711	0.960717	0.960723	0.960651	0.960621	0.851297	0.851597	0.853715	0.85285	0.853371	0.851833	0.85207	0.852071	0.850109	0.851343	0.852768	0.853035	0.851953	0.852503	0.852701	0.850853	0.852606	0.852044	0.85112	0.851336	0.849777	0.848435	0.849135	0.853811
NCP262	0.83645	0.838662	0.838364	0.844248	0.84325	0.843618	0.845849	0.835817	0.836185	0.837525	0.835339	0.837661	0.835789	0.960717	1	0.998234	0.998224	0.998237	0.994442	0.995104	0.85154	0.853516	0.854372	0.853302	0.855343	0.85386	0.856152	0.854128	0.851454	0.852247	0.856535	0.855414	0.853443	0.854289	0.853594	0.850955	0.853211	0.85318	0.851465	0.853682	0.850917	0.852267	0.85296	0.855488
N195	0.83645	0.838662	0.838364	0.844248	0.843236	0.843603	0.84574	0.835817	0.836185	0.83754	0.835339	0.837661	0.835789	0.960711	0.998234	1	0.998227	0.998229	0.994382	0.995072	0.851586	0.853507	0.854409	0.853275	0.855301	0.853899	0.856069	0.854182	0.85152	0.852288	0.856626	0.855433	0.853471	0.854285	0.85366	0.850946	0.853252	0.853181	0.851447	0.8537	0.850826	0.852318	0.852926	0.855426
BAS/B3/SW/136	0.83645	0.838662	0.838364	0.844248	0.84325	0.843618	0.845849	0.835817	0.836185	0.837525	0.835339	0.837661	0.835789	0.960717	0.998224	0.998227	1	0.998218	0.994408	0.995073	0.851562	0.853496	0.854347	0.853371	0.855331	0.853875	0.856023	0.85414	0.851525	0.852265	0.856518	0.855451	0.853462	0.854288	0.853592	0.850953	0.853184	0.853187	0.851462	0.853694	0.85132	0.852273	0.853321	0.855475
NCP200	0.83645	0.838662	0.838364	0.844248	0.84325	0.843659	0.845911	0.835564	0.836185	0.837525	0.835339	0.837661	0.835789	0.960723	0.998237	0.998229	0.998218	1	0.994427	0.995075	0.851563	0.853593	0.854436	0.853298	0.85532	0.853887	0.856157	0.854146	0.851494	0.852265	0.856692	0.855386	0.853461	0.854291	0.853609	0.850952	0.853365	0.853158	0.85146	0.853707	0.850916	0.852294	0.853062	0.855523
NCP258	0.838696	0.838737	0.838057	0.843528	0.840691	0.840673	0.840656	0.835057	0.835587	0.837019	0.836726	0.837189	0.837234	0.960651	0.994442	0.994382	0.994408	0.994427	1	0.998899	0.851853	0.853016	0.854397	0.853181	0.855635	0.853592	0.856574	0.85384	0.851703	0.852573	0.857952	0.855252	0.853682	0.854394	0.852807	0.850618	0.854168	0.8527	0.850804	0.854529	0.850827	0.852509	0.853464	0.855378
NCP162	0.835098	0.841831	0.836768	0.845865	0.842814	0.853655	0.860551	0.838498	0.839956	0.839734	0.839368	0.839635	0.839677	0.960621	0.995104	0.995072	0.995073	0.995075	0.998899	1	0.851467	0.852924	0.855039	0.852924	0.853773	0.852525	0.853967	0.852764	0.850798	0.852408	0.855291	0.855269	0.853466	0.854225	0.852185	0.850396	0.854031	0.852445	0.850492	0.852649	0.850599	0.850128	0.850799	0.854936
NRRL_B596	0.832726	0.838827	0.832419	0.84921	0.855406	0.844389	0.851136	0.836429	0.843893	0.84408	0.84295	0.842772	0.842772	0.851297	0.85154	0.851586	0.851562	0.851563	0.851853	0.851467	1	0.975829	0.972903	0.975166	0.968709	0.9711	0.971047	0.971003	0.975698	0.975174	0.975989	0.975598	0.975709	0.975707	0.956283	0.959266	0.958728	0.928052	0.859341	0.862694	0.859057	0.855857	0.856325	0.853766
NRRLB-598	0.824072	0.834805	0.828181	0.846393	0.84561	0.847994	0.843502	0.839697	0.848734	0.848972	0.848717	0.848793	0.848813	0.851597	0.853516	0.853507	0.853496	0.853593	0.853016	0.852924	0.975829	1	0.980827	0.986605	0.970738	0.973618	0.973056	0.973652	0.975112	0.975754	0.975092	0.975058	0.975874	0.975149	0.955837	0.957685	0.957068	0.928336	0.860935	0.865236	0.860697	0.856762	0.85683	0.853239
DSM791	0.825596	0.836752	0.828553	0.847633	0.848587	0.850711	0.848354	0.843213	0.846151	0.846804	0.850431	0.850189	0.850227	0.853715	0.854372	0.854409	0.854347	0.854436	0.854397	0.855039	0.972903	0.980827	1	0.982685	0.970019	0.973065	0.972593	0.972987	0.973155	0.975097	0.97434	0.974262	0.975129	0.97423	0.956302	0.958108	0.956929	0.927749	0.8611	0.864085	0.859355	0.857137	0.857769	0.853758
DSM15410	0.823114	0.836298	0.828304	0.846699	0.845195	0.846866	0.845118	0.842707	0.848697	0.849028	0.848665	0.848783	0.848805	0.85285	0.853302	0.853275	0.853371	0.853298	0.853181	0.852924	0.975166	0.986605	0.982685	1	0.972159	0.974899	0.974358	0.974864	0.97676	0.976932	0.975851	0.9758	0.97656	0.97583	0.956662	0.958178	0.957397	0.927726	0.860112	0.864837	0.860151	0.856261	0.856122	0.852957
59B	0.831856	0.848792	0.83208	0.857829	0.849572	0.849987	0.851525	0.847448	0.846649	0.842976	0.848055	0.848172	0.848187	0.853371	0.855343	0.855301	0.855331	0.85532	0.855635	0.853773	0.968709	0.970738	0.970019	0.972159	1	0.977849	0.97745	0.977529	0.974483	0.969187	0.969321	0.969245	0.969802	0.969435	0.956462	0.958374	0.957172	0.92724	0.862277	0.866166	0.860424	0.860808	0.862496	0.858081
BAS/B2	0.832602	0.838021	0.832096	0.846404	0.845962	0.847117	0.842564	0.837118	0.842627	0.843713	0.842403	0.84239	0.842409	0.851833	0.85386	0.853899	0.853875	0.853887	0.853592	0.852525	0.9711	0.973618	0.973065	0.974899	0.977849	1	0.998974	0.999107	0.976906	0.972729	0.973193	0.972377	0.972962	0.972405	0.956848	0.958867	0.958309	0.928766	0.859247	0.863062	0.858722	0.856916	0.857606	0.85235
BAS/B3/I/124	0.83421	0.835947	0.832923	0.844888	0.842743	0.84548	0.840955	0.831834	0.837236	0.83985	0.83985	0.839818	0.839837	0.85207	0.856152	0.856069	0.856023	0.856157	0.856574	0.853967	0.971047	0.973056	0.972593	0.974358	0.97745	0.998974	1	0.999047	0.976604	0.972917	0.973105	0.972142	0.973031	0.972108	0.956921	0.95888	0.957983	0.928822	0.861208	0.866858	0.860377	0.859941	0.861052	0.853962
NCP260	0.832397	0.837707	0.831536	0.845805	0.845376	0.84618	0.842133	0.834438	0.839831	0.840666	0.839578	0.839547	0.839566	0.852071	0.854128	0.854182	0.85414	0.854146	0.85384	0.852764	0.971003	0.973652	0.972987	0.974864	0.977529	0.999107	0.999047	1	0.976928	0.97268	0.973118	0.972167	0.972801	0.972209	0.956788	0.958784	0.958172	0.928711	0.85929	0.863131	0.858661	0.856983	0.857731	0.852287
G117	0.839614	0.83934	0.832616	0.856792	0.851573	0.853232	0.847586	0.840901	0.841772	0.844386	0.845009	0.84451	0.84451	0.850109	0.851454	0.85152	0.851525	0.851494	0.851703	0.850798	0.975698	0.975112	0.973155	0.97676	0.974483	0.976906	0.976604	0.976928	1	0.974247	0.974266	0.973164	0.974338	0.9733	0.958637	0.960772	0.959717	0.926396	0.856792	0.863934	0.859355	0.857458	0.857709	0.85194
ATCC39058	0.827805	0.839163	0.83279	0.846898	0.858024	0.847109	0.841453	0.840828	0.845507	0.845789	0.845143	0.844929	0.844946	0.851343	0.852247	0.852288	0.852265	0.852265	0.852573	0.852408	0.975174	0.975754	0.975097	0.976932	0.969187	0.972729	0.972917	0.97268	0.974247	1	0.981179	0.980885	0.981062	0.980906	0.955328	0.957581	0.956961	0.929238	0.860707	0.864233	0.859644	0.856521	0.857703	0.851283
NCIMB8052	0.82954	0.83291	0.829642	0.849104	0.845685	0.850071	0.845139	0.835144	0.841728	0.844666	0.845319	0.845297	0.845297	0.852768	0.856535	0.856626	0.856518	0.856692	0.857952	0.855291	0.975989	0.975092	0.97434	0.975851	0.969321	0.973193	0.973105	0.973118	0.974266	0.981179	1	0.998568	0.999343	0.998542	0.955888	0.958024	0.956887	0.929296	0.861215	0.867996	0.860911	0.85858	0.859965	0.855142
4J9	0.828245	0.834496	0.831363	0.850366	0.849461	0.852867	0.847513	0.84372	0.84701	0.84737	0.849901	0.849693	0.84973	0.853035	0.855414	0.855433	0.855451	0.855386	0.855252	0.855269	0.975598	0.975058	0.974262	0.9758	0.969245	0.972377	0.972142	0.972167	0.973164	0.980885	0.998568	1	0.998714	0.998031	0.955541	0.957789	0.956816	0.928772	0.860372	0.864443	0.859934	0.857084	0.857672	0.85374
NRRL_B591	0.826303	0.83445	0.827095	0.847701	0.860391	0.849297	0.844718	0.838692	0.844625	0.844775	0.844611	0.84437	0.84437	0.851953	0.853443	0.853471	0.853462	0.853461	0.853682	0.853466	0.975709	0.975874	0.975129	0.97656	0.969802	0.972962	0.973031	0.972801	0.974338	0.981062	0.999343	0.998714	1	0.998699	0.955602	0.957966	0.957288	0.928932	0.859552	0.863178	0.859893	0.861757	0.858399	0.853197
ATCC35702	0.829928	0.836685	0.830513	0.850873	0.848864	0.852033	0.846858	0.842189	0.847873	0.849578	0.849798	0.849506	0.849544	0.852503	0.854289	0.854285	0.854288	0.854291	0.854394	0.854225	0.975707	0.975149	0.97423	0.97583	0.969435	0.972405	0.972108	0.972209	0.9733	0.980906	0.998542	0.998031	0.998699	1	0.955503	0.957881	0.956836	0.928641	0.860042	0.863795	0.859897	0.856102	0.856984	0.853623
DSM53	0.834194	0.843903	0.835825	0.843964	0.851844	0.850289	0.841698	0.841485	0.845743	0.847236	0.846459	0.846465	0.846487	0.852701	0.853594	0.85366	0.853592	0.853609	0.852807	0.852185	0.956283	0.955837	0.956302	0.956662	0.956462	0.956848	0.956921	0.956788	0.958637	0.955328	0.955888	0.955541	0.955602	0.955503	1	0.973064	0.972201	0.925976	0.858747	0.861536	0.858541	0.855838	0.85531	0.854678
NRRL_B593	0.830931	0.832695	0.828835	0.844433	0.856432	0.843503	0.840567	0.837726	0.846123	0.845965	0.844731	0.844753	0.844753	0.850853	0.850955	0.850946	0.850953	0.850952	0.850618	0.850396	0.959266	0.957685	0.958108	0.958178	0.958374	0.958867	0.95888	0.958784	0.960772	0.957581	0.958024	0.957789	0.957966	0.957881	0.973064	1	0.998724	0.926985	0.859388	0.861228	0.860182	0.856219	0.858302	0.852571
NRRL B-528	0.83605	0.842103	0.834637	0.852694	0.849047	0.849702	0.84942	0.846679	0.849471	0.850867	0.852371	0.852371	0.852371	0.852606	0.853211	0.853252	0.853184	0.853365	0.854168	0.854031	0.958728	0.957068	0.956929	0.957397	0.957172	0.958309	0.957983	0.958172	0.959717	0.956961	0.956887	0.956816	0.957288	0.956836	0.972201	0.998724	1	0.926642	0.860189	0.862816	0.861024	0.857762	0.859773	0.856048
HUN142	0.829213	0.835142	0.832914	0.83997	0.840794	0.8415	0.838509	0.831594	0.836537	0.836293	0.836536	0.836481	0.836543	0.852044	0.85318	0.853181	0.853187	0.853158	0.8527	0.852445	0.928052	0.928336	0.927749	0.927726	0.92724	0.928766	0.928822	0.928711	0.926396	0.929238	0.929296	0.928772	0.928932	0.928641	0.925976	0.926985	0.926642	1	0.860171	0.859461	0.856409	0.856267	0.85765	0.852975
MBC34-24	0.839902	0.849802	0.844126	0.848823	0.845707	0.847302	0.860232	0.839984	0.840336	0.84118	0.840797	0.840731	0.840775	0.85112	0.851465	0.851447	0.851462	0.85146	0.850804	0.850492	0.859341	0.860935	0.8611	0.860112	0.862277	0.859247	0.861208	0.85929	0.856792	0.860707	0.861215	0.860372	0.859552	0.860042	0.858747	0.859388	0.860189	0.860171	1	0.857933	0.8551	0.853393	0.852341	0.852488
DL_VIII	0.838395	0.833456	0.830525	0.859428	0.843821	0.844266	0.841601	0.84522	0.852286	0.85338	0.853134	0.853309	0.853328	0.851336	0.853682	0.8537	0.853694	0.853707	0.854529	0.852649	0.862694	0.865236	0.864085	0.864837	0.866166	0.863062	0.866858	0.863131	0.863934	0.864233	0.867996	0.864443	0.863178	0.863795	0.861536	0.861228	0.862816	0.859461	0.857933	1	0.967465	0.857029	0.857563	0.853238
BL-8	0.832992	0.83493	0.827606	0.846511	0.857778	0.845638	0.847023	0.839729	0.844852	0.844788	0.844632	0.844653	0.844674	0.849777	0.850917	0.850826	0.85132	0.850916	0.850827	0.850599	0.859057	0.860697	0.859355	0.860151	0.860424	0.858722	0.860377	0.858661	0.859355	0.859644	0.860911	0.859934	0.859893	0.859897	0.858541	0.860182	0.861024	0.856409	0.8551	0.967465	1	0.855784	0.855218	0.852092
N1-4(HMT)	0.847925	0.837734	0.837052	0.850584	0.842872	0.844098	0.855789	0.841718	0.840649	0.841992	0.843835	0.843947	0.843967	0.848435	0.852267	0.852318	0.852273	0.852294	0.852509	0.850128	0.855857	0.856762	0.857137	0.856261	0.860808	0.856916	0.859941	0.856983	0.857458	0.856521	0.85858	0.857084	0.861757	0.856102	0.855838	0.856219	0.857762	0.856267	0.853393	0.857029	0.855784	1	0.981343	0.855487
N1-504	0.839907	0.842663	0.839995	0.849608	0.846135	0.846752	0.846472	0.841363	0.839504	0.840304	0.843325	0.843459	0.843483	0.849135	0.85296	0.852926	0.853321	0.853062	0.853464	0.850799	0.856325	0.85683	0.857769	0.856122	0.862496	0.857606	0.861052	0.857731	0.857709	0.857703	0.859965	0.857672	0.858399	0.856984	0.85531	0.858302	0.859773	0.85765	0.852341	0.857563	0.855218	0.981343	1	0.853269
DSM2619	0.84006	0.84521	0.841079	0.83773	0.841907	0.843567	0.840817	0.834901	0.83998	0.840327	0.84091	0.841361	0.84138	0.853811	0.855488	0.855426	0.855475	0.855523	0.855378	0.854936	0.853766	0.853239	0.853758	0.852957	0.858081	0.85235	0.853962	0.852287	0.85194	0.851283	0.855142	0.85374	0.853197	0.853623	0.854678	0.852571	0.856048	0.852975	0.852488	0.853238	0.852092	0.855487	0.853269	1
